# Supplementary material for: Transethnic insight into the genetics of glycaemic traits: fine-mapping results from the Population Architecture using Genomics and Epidemiology (PAGE) consortium
Source: Diabetologia. 2017 Sep 13;60(12):2384–98. doi: 10.1007/s00125-017-4405-1 (PMC5918310; doi:10.1007/s00125-017-4405-1)
Supplement: Supplementary file 2 — (XLSX 71 kb) [file 125_2017_4405_MOESM2_ESM.xlsx]

## Sheet: Table 1
Table 1. Genotyping and analytical characteristics of participating studies
	STUDY
	ARIC	CARDIA	HCHS/SOL	WHI/SHARe	WHI-MetaboChip	MEC	BioMeTM
Cohort Information
Ethnicity	African-descent	African American	Hispanic/Latino	African American	African American, Hispanic/Latino, Asian, American Indian	African American, Hispanic/Latino, Native Hawaiian, Japanese	African Ancestry
Study type	population-based	population-based	Mix of Family-based and Unrelated	population-based	population-based	population-based	population-based
Glucose Measurements
Sample	Fasting serum	Fasting serum	Fasting plasma	Fasting serum	Fasting serum	Fasting serum	Fasting blood sample
Collection method	Venous, ≥8 hours overnight fast	Frozen	Venous, ≥8 hours overnight fast	Venous, ≥8 hours overnight fast	Venous, ≥8 hours overnight fast	Venous, ≥8 hours overnight fast	Venous, overnight fast
Assay	Hexokinase assay on a Coulter DACOS (Coulter Instruments); interassay analytical SD was 1.3 mg / dL (CV, 1.6%) at 79.3 mg / dL	Hexokinase ultraviolet method was used for glucose. Asay done on a Cobas Mira Plus chemistry analyzer (Roche Diagnostics, Indianapolis, IN).	Roche Modular P Chemistry Analyzer (Roche Diagnostics Corporation) using a hexokinase enzymatic method.	Gluco-quant Glucose/hexokinase reagent (Roche Diagnostics, Indianapolis, IN 46250) on the Roche Modular P Chemistry analyzer (Roche Diagnostics Corporation).	Gluco-quant Glucose/hexokinase reagent (Roche Diagnostics, Indianapolis, IN 46250) on the Roche Modular P Chemistry analyzer (Roche Diagnostics Corporation).	Enzymatic colorimetric assay using a chemical autoanalyzer (Cobas MiraPlus) and kit from Randox (Crumlin, UK).	Extracted from Electronic Medical Records
Reference (PMID)	15735206	21617639	NA	NA	NA	NA	NA
Insulin Measurements
Sample	Venous, ≥8 hours overnight fast	Venous, ≥8 hours overnight fast	Fasting blood sample	Venous, ≥8 hours overnight fast	Venous, ≥8 hours overnight fast	Venous, ≥8 hours overnight fast	NA
Collection method	Fasting serum	Fasting serum	Fasting serum	Fasting serum	Fasting serum	Fasting serum	NA
Assay	Radioimmunoassay (Cambridge Biomedical); interassay analytical SD was 2.3 mU / L (CV, 17%) at 13.5 mU / L	Radioimmunoassay method from Linco Research, St. Louis, Mo.	ELISA, Mercodia AB, Uppsala, Sweden; and sandwich immunoassay on a Roche Elecsys 2010 Analyzer, Roche Diagnostics, Indianapolis, IN	Roche Elecsys 2010 Analyzer (Roche Diagnostics Corporation) using a sandwich immunoassay method (Roche Diagnostics, Indianapolis, IN 46250)	Roche Elecsys 2010 Analyzer (Roche Diagnostics Corporation) using a sandwich immunoassay method (Roche Diagnostics, Indianapolis, IN 46250)	ELISA method with reagents purchased from Millipore Corp	NA
Genotyping
Metabochip genotype calling	Genome-Studio with the GenCall 2.0 algorithm	Genome-Studio with the GenCall 2.0 algorithm	Genome-Studio with the GenCall 2.0 algorithm	NA	Genome-Studio with the GenCall 2.0 algorithm	GenomeStudio with the GenCall 2.0 algorithm	NA
GWAS imputation	NA	NA	NA	Affymetrix GWAS 6.0 data Imputation	NA	NA	Reference panel: 1000 Genomes project Imputation for: subjects with Illumina Human Omni Express Exome (Genome Studio)
HWE p-value threshold	p value<1 x 10-6	p value<1 x 10-6	747 SNPs with HWE p<1 x 10-6 in SOL combined and in at least one self-identified background subgroup	p<1 x 10-6	Asian, African, Native American: p<1 x 10-6; Hispanic none	p<1 x 10-6	p<5 x 10-5
SNP call rate	≥95%	≥95%	≥95%	≥95%	≥95%	≥95%	≥95%
SNP MAF/MAC threshold	None	None	None	None	None	None	None
Additional SNP QC	GenTrain score<0.6 or cluster separation score<0.4 excluded; Mendelian errors;GenoSNP > 3.3% or PAGE consensus vs. HapMap	GenTrain score<0.6 or cluster separation score<0.4 excluded; Mendelian errors; GenoSNP > 3.3% or PAGE consensus vs. HapMap	GenTrain score<0.6 or cluster separation score<0.4 excluded; Mendelian errors; GenoSNP > 3.3% or PAGE consensus vs. HapMap	imputation r2<0.5 for SNPs with allele frequency <1%, and r2 <0.3 for SNPs with allele frequency >1%	GenTrain score<0.6 or cluster separation score<0.4 excluded; Mendelian errors; GenoSNP > 3.3% or PAGE consensus vs. HapMap	GenTrain score<0.6 or cluster separation score<0.4 excluded; Mendelian errors; GenoSNP > 3.3% or PAGE consensus vs. HapMap	Proper_info ≥ 0.4
Statistical Analysis
Software used for association analysis	PLINK	PLINK	SolReg 4.0	R	R	R	SNPTEST
Analysis method	linear regression	linear regression	generalized estimatin equation (GEE) approach accounting for sample weights and 1st-degree relatedness	linear regression	linear regression	linear regression	score TEST
Covariates used	age, sex, study center, PCs:1-10, BMI	age, sex, study center, PCs:1-4, BMI	age, sex, study center, PCs:1-4, BMI	age, sex, study center, PCs:1-4, BMI	age, study center, PCs:1-10, BMI	age, study center, PCs:1-4, BMI	age, sex, PCs: 1-2 for African Americans and 1-5 in Hispanics
References
Study PMID (Website)	2646917 (http://www2.cscc.unc.edu/aric)	3204420 (http://www.cardia.dopm.uab.edu/)	https://www2.cscc.unc.edu/hchs/	22851474 (www.whi.org)	www.whi.org	NA	NA

## Sheet: Table 2
Table 2. Descriptive Characteristics of PAGE Study Participants Stratified by Race/Ethnicity and Cohort
Study	No.		Female %		Age (years)	BMI a	Glucose b	FI c
	Glucose	Insulin	Glucose	Insulin	Mean (SD)	Mean (SD)†	Mean (SD)†	Mean (SD)a
African Ancestry
ARIC	2575	2575	62.2	62.2	53.1 (4.1)	28.4 (3.7)	5.5 (0.4)	75.9 (38.8)
WHI	5918	5461	100	100	61.0 (4.1)	30.5 (3.7)	5.1 (0.3)	66.2 (25.6)
MEC	325	325	19.4	19.4	61.4 (5.6)	27.9 (3.6)	4.7 (0.7)	45.5 (21.9)
BioMeTM	1562	0	63.6	63.6	48.5 (14.3)	29.8 (7.3)	4.7 (0.7)	…
Total	10380	8361	82.6	97.1	56.0 (7.0)	28.7 (3.3)	5.0 (0.4)	65.8 (36.4)
Hispanic/Latino
HCHS/SOL	9847	9837	58.8	58.8	44.3 (13.8)	29.3 (5.7)	5.2 (0.5)	59.7 (11.7)
WHI	3178	3058	100	100	60.1 (6.7)	28.4 (5.2)	5.2 (0.6)	52.7 (42.1)
BioMeTM	1928	0	61.7	61.7	50.3 (15.4)	28.8 (6.0)	4.7 (0.7)	…
Total	14953	12895	67.9	67.9	51.6 (12.0)	28.8 (3.2)	5.1 (0.3)	59.2 (11.3)
American Indian/Alaskan Native
Total (WHI)	429	420	100	100	61.3 (7.5)	29.4 (6.1)	5.3 (0.6)	66.0 (47.3)
Asian and Pacific Islander
WHI	247	247	100	100	60.1 (7.5)	28.4 (5.5)	5.5 (0.6)	43.4 (30.7)
MEC	751	751	54.4	54.4	57.2 (5.3)	26.5 (3.1)	4.9 (0.5)	43.3 (23.6)
Total	998	998	65.7	65.7	58.7 (6.4)	27.0 (2.7)	5.2 (0.4)	43.3 (18.7)
ARIC , Atherosclerosis Risk in Communities; WHI, Women’s Health Initiative; MEC, Multiethnic Cohort; BioMe, Biobank program by The Charles Bronfman Institute for Personalized Medicine at Mount Sinai; HCHS/SOL, the Hispanic/Latino Community Health Study/Study of Latinos ; aBody Mass Index with units kg/m2 ; b fasting glucose in units mmol/l ; c fasting insulin in units pmol/l

## Sheet: Table 3
Table 3. Index SNPs from Known Fasting Glucose and Insulin Loci from European GWAS and MetaboChip Analyses
				European Reporting					Discovery Analysis	Trait	Metabochip Loci		Reference
Index SNP	Chr	Position	Locus	C/NC	C allele frequency	Effect-Beta	SE	p value	Platform	Outcome	Replication	Fine-mapping	Lead Author
rs340874	1	212225879	PROX1	C/T	0.520866	0.014924	0.002218	1.78e-11	GWAS Known	glucose-adjBMI	glucose.1	glucose.1	Scott
rs1371614	2	27006378	DPYSL5	T/C	0.25	0.02	0.004	2.9e-09	GWAS Known	glucose-adjBMI	glucose.2	NA	Manning
rs780094	2	27594741	GCKR	C/T	0.609525	0.02861	0.002249	4.9e-37	GWAS Known	glucose-adjBMI	glucose.3	glucose.2	Scott
rs560887	2	169471394	G6PC3	C/T	0.704318	0.074526	0.002625	0	GWAS Known	glucose-adjBMI	glucose.4	glucose.3	Scott
rs11715915	3	49430334	AMT	C/T	0.675487	0.012043	0.002206	4.9e-08	MetaboChip Known	glucose-adjBMI	glucose.5	NA	Scott
rs11708067	3	124548468	ADCY6	A/G	0.789679	0.02418	0.00275	1.54e-18	GWAS Known	glucose-adjBMI	glucose.6	glucose.4	Scott
rs1280	3	172195984	SLC2A2	T/C	0.864231	0.030654	0.003222	1.98e-21	GWAS Known	glucose-adjBMI	glucose.7	glucose.5	Scott
rs7651090	3	186996086	IGF2BP2	G/A	0.306293	0.012838	0.002276	1.75e-08	MetaboChip Known	glucose-adjBMI	glucose.8	NA	Scott
rs7708285	5	76461623	ZBED3	G/A	0.271266	0.011438	0.002501	4.89e-06	MetaboChip Known	glucose-adjBMI	glucose.9	NA	Scott
rs4869272	5	95565204	PCSK1	T/C	0.688575	0.017677	0.002201	1.02e-15	GWAS Known	glucose-adjBMI	glucose.10	NA	Scott
rs9368222	6	20794975	CDKAL1	A/C	0.283361	0.014251	0.002331	1e-09	MetaboChip Known	glucose-adjBMI	glucose.11	NA	Scott
rs17762454	6	7158199	RREB1	T/C	0.262175	0.01212	0.002324	1.88e-07	MetaboChip Known	glucose-adjBMI	glucose.12	NA	Scott
rs2191349	7	15030834	DGKB/TMEM196	T/G	0.526135	0.032016	0.00224	0	GWAS Known	glucose-adjBMI	glucose.13	glucose.6	Scott
rs730497	7	44190246	GCK	A/G	0.162277	0.061094	0.003043	0	GWAS Known	glucose-adjBMI	glucose.14	glucose.7	Scott
rs2908289	7	44190467	GCK	A/G	0.162754	0.06096	0.00304	0	GWAS Known	glucose-adjBMI	glucose.14	glucose.7	Scott
rs6943153	7	50759073	GRB10	T/C	0.335165	0.015358	0.002173	1.63e-12	MetaboChip Known	glucose-adjBMI	glucose.15	NA	Scott
rs11558471	8	118254914	SLC30A8	A/G	0.68087	0.031882	0.002395	0	GWAS Known	glucose-adjBMI	glucose.16	NA	Scott
rs983309	8	9215142	PPP1R3B	T/G	0.116971	0.025609	0.003282	6.29e-15	GWAS Known	glucose-adjBMI	glucose.17	NA	Scott
rs7867224	9	4282152	GLIS3	A/G	0.506312	0.014115	0.002424	5.9e-09	GWAS Known	glucose-adjBMI	glucose.18	glucose.8	Scott
rs10814916	9	4283150	GLIS3	C/A	0.508321	0.016798	0.002241	6.85e-14	GWAS Known	glucose-adjBMI	glucose.18	glucose.8	Scott
rs10811661	9	22124094	CDKN2B	T/C	0.820438	0.02384	0.002757	5.65e-18	MetaboChip Known	glucose-adjBMI	glucose.19	NA	Scott
rs16913693	9	110720180	IKBKAP	T/G	0.973242	0.043415	0.00655	3.51e-11	MetaboChip Known	glucose-adjBMI	glucose.20	NA	Scott
rs3829109	9	138376587	DNLZ	G/A	0.706634	0.017249	0.002673	1.13e-10	MetaboChip Known	glucose-adjBMI	glucose.21	NA	Scott
rs11195502	10	113029657	ADRA2A	C/T	0.912865	0.035632	0.003913	9e-20	GWAS Known	glucose-adjBMI	glucose.22	glucose.9	Scott
rs10885122	10	113032083	ADRA2A	G/T	0.882929	0.02734	0.003442	2.09e-15	GWAS Known	glucose-adjBMI	glucose.22	glucose.9	Scott
rs4506565	10	114746031	TCF7L2	T/A	0.300616	0.023886	0.002439	1.26e-22	GWAS Known	glucose-adjBMI	glucose.23	glucose.9	Scott
rs7903146	10	114748339	TCF7L2	T/C	0.279701	0.026204	0.002504	1.32e-25	GWAS Known	glucose-adjBMI	glucose.23	glucose.9	Scott
rs11607883	11	45796285	CRY2	G/A	0.482326	0.02312	0.002202	9.36e-26	GWAS Known	glucose-adjBMI	glucose.24	glucose.10	Scott
rs11605924	11	45829667	CRY2	A/C	0.486662	0.021906	0.002409	1.02e-19	GWAS Known	glucose-adjBMI	glucose.24	glucose.10	Scott
rs11039182	11	47303299	MADD	T/C	0.729911	0.023172	0.002558	1.41e-19	GWAS Known	glucose-adjBMI	glucose.25	glucose.11	Scott
rs1483121	11	48289936	OR4S1	G/A	0.86	0.027	0.005	6.5e-08	GWAS Known	glucose-adjBMI	glucose.26	NA	Manning
rs174550	11	61328054	FADS1	T/C	0.655743	0.018374	0.002312	1.98e-15	GWAS Known	glucose-adjBMI	glucose.27	glucose.12	Scott
rs174576	11	61360086	FADS1	C/A	0.651971	0.019487	0.002335	7.39e-17	GWAS Known	glucose-adjBMI	glucose.27	glucose.12	Scott
rs11603334	11	72110633	ARAP1	G/A	0.833108	0.019205	0.002826	1.12e-11	GWAS Known	glucose-adjBMI	glucose.28	NA	Scott
rs10830963	11	92348358	MTNRIB	G/C	0.289694	0.078687	0.002603	0	GWAS Known	glucose-adjBMI	glucose.29	glucose.13	Scott
rs2657879	12	55151605	GLS2	G/A	0.181972	0.012382	0.002727	5.69e-06	MetaboChip Known	glucose-adjBMI	glucose.30	NA	Scott
rs10747083	12	131551691	P2RX2	A/G	0.663008	0.013344	0.002308	7.57e-09	MetaboChip Known	glucose-adjBMI	glucose.31	NA	Scott
rs11619319	13	27385599	PDX1	G/A	0.226486	0.019523	0.002441	1.33e-15	GWAS Known	glucose-adjBMI	glucose.32	NA	Scott
rs576674	13	32452302	KL	G/A	0.1544	0.016697	0.002984	2.26e-08	MetaboChip Known	glucose-adjBMI	glucose.33	NA	Scott
rs3783347	14	99909014	WARS	G/T	0.789018	0.0168	0.002613	1.32e-10	MetaboChip Known	glucose-adjBMI	glucose.34	NA	Scott
rs4502156	15	60170447	C2CD4A	T/C	0.552397	0.023162	0.002241	5.31e-25	GWAS Known	glucose-adjBMI	glucose.36	glucose.14	Scott
rs11071657	15	60221254	C2CD4A	A/G	0.63	NR	NR	3.6e-08	GWAS Known	glucose-adjBMI	glucose.36	NA	Dupuis
rs12440695	15	60222448	C2CD4A	T/C	0.631006	0.011916	0.002323	2.96e-07	GWAS Known	glucose-adjBMI	glucose.36	glucose.14	Scott
rs2302593	19	50888474	GIPR	C/G	0.503274	0.014358	0.002344	9.26e-10	MetaboChip Known	glucose-adjBMI	glucose.37	NA	Scott
rs6113722	20	22505099	FOXA2	G/A	0.957162	0.035313	0.005287	2.49e-11	GWAS Known	glucose-adjBMI	glucose.38	NA	Scott
rs6072275	20	39177319	TOP1	A/G	0.164675	0.015924	0.002819	1.66e-08	MetaboChip Known	glucose-adjBMI	glucose.39	NA	Scott
rs4846565	1	217788727	LYPLAL1	G/A	0.671266	0.013206	0.002192	1.76e-09	GWAS Known	insulin-adjBMI	insulin.1	NA	Scott
rs2820436	1	218000000	LYPLAL1	C/A	0.669988	0.013354	0.002228	2.1e-09	GWAS Known	insulin-adjBMI	insulin.1	NA	Scott
rs780094	2	27594741	GCKR	C/T	0.607304	0.02861	0.002249	4.9e-37	GWAS Known	insulin-adjBMI	insulin.2	insulin.1	Scott
rs10195252	2	165000000	GRB14	T/C	0.601291	0.017449	0.002106	1.26e-16	MetaboChip Known	insulin-adjBMI	insulin.3	NA	Scott
rs10195252	2	165221337	GRB14	T/C	0.601291	0.017449	0.002106	1.26e-16	GWAS Known	insulin-adjBMI	insulin.3	NA	Scott
rs2943645	2	226807424	IRS1	T/C	0.627391	0.019336	0.002147	2.26e-19	MetaboChip Known	insulin-adjBMI	insulin.4	NA	Scott
rs2972143	2	226824609	IRS1	G/A	0.626347	0.019241	0.002146	3.21e-19	MetaboChip Known	insulin-adjBMI	insulin.4	NA	Scott
rs17036328	3	12365484	PPARG	T/C	0.863296	0.021165	0.003042	3.59e-12	MetaboChip Known	insulin-adjBMI	insulin.5	NA	Scott
rs3822072	4	89960292	FAM13A1	A/G	0.484459	0.011633	0.002064	1.8e-08	MetaboChip Known	insulin-adjBMI	insulin.6	NA	Scott
rs9884482	4	106000000	TET2	C/T	0.387149	0.013775	0.002103	5.91e-11	MetaboChip Known	insulin-adjBMI	insulin.7	NA	Scott
rs974801	4	106290513	TET2	G/A	0.380046	0.013936	0.002099	3.27e-11	MetaboChip Known	insulin-adjBMI	insulin.7	NA	Scott
rs6822892	4	157954125	PDGFC	A/G	0.679297	0.013819	0.002184	2.58e-10	GWAS Known	insulin-adjBMI	insulin.8	NA	Scott
rs4865796	5	53308421	ARL15	A/G	0.670717	0.015358	0.002185	2.16e-12	MetaboChip Known	insulin-adjBMI	insulin.9	NA	Scott
rs4865796	5	53308421	ARL15	A/G	0.670717	0.015358	0.002185	2.16e-12	MetaboChip Known	insulin-adjBMI	insulin.9	NA	Scott
rs459193	5	55842508	ANKRD55/MAP3K1	G/A	0.726525	0.014655	0.002272	1.15e-10	MetaboChip Known	insulin-adjBMI	insulin.10	NA	Scott
rs6912327	6	34872900	UHRF1BP1	T/C	0.801427	0.016472	0.002944	2.26e-08	GWAS Known	insulin-adjBMI	insulin.11	NA	Scott
rs2745353	6	127000000	RSPO3	T/C	0.507594	0.010642	0.0021	4.1e-07	MetaboChip Known	insulin-adjBMI	insulin.12	NA	Scott
rs1167800	7	75014132	HIP1	A/G	0.540916	0.011017	0.002195	5.29e-07	MetaboChip Known	insulin-adjBMI	insulin.13	NA	Scott
rs983309	8	9215142	PPP1R3B	T/G	0.127215	0.022299	0.003137	1.22e-12	GWAS Known	insulin-adjBMI	insulin.14	NA	Scott
rs2126259	8	9222556	PPP1R3B	T/C	0.113773	0.023843	0.003272	3.3e-13	GWAS Known	insulin-adjBMI	insulin.14	NA	Scott
rs7903146	10	115000000	TCF7L2	C/T	0.725275	0.012651	0.002382	1.11e-07	GWAS Known	insulin-adjBMI	insulin.15	NA	Scott
rs35767	12	101399699	IGF1	G/A	0.824961	0.003228	0.002999	0.28163	GWAS Known	insulin-adjBMI	insulin.16	insulin.2	Scott
rs860598	12	101422576	IGF1	A/G	0.82653	0.004779	0.00288	0.097063	GWAS Known	insulin-adjBMI	insulin.16	insulin.2	Scott
rs731839	19	38590905	PEPD	G/A	0.337516	0.014846	0.002149	5.13e-12	MetaboChip Known	insulin-adjBMI	insulin.17	NA	Scott
rs731839	19	38590905	PEPD	G/A	0.337516	0.014846	0.002149	5.13e-12	MetaboChip Known	insulin-adjBMI	insulin.17	NA	Scott
#C,coding allele; NC,noncoding allele; NA, Not Applicable

## Sheet: Table 4
Table 4. Known glycaemic trait regions used for Manhattan plots
loci	rsID	chr	position HapMap 36	known_start	known_end
GRHL3	rs6670533	1	24457077	24257077	24657077
LYPLAL1	rs2785980	1	217767142	217567142	217967142
LYPLAL1	rs2820436	1	217707303	217507303	217907303
LYPLAL1	rs4846565	1	217788727	217588727	217988727
PROX1	rs340874	1	212225879	212025879	212425879
COBLL1/GRB14	rs7607980	2	166259447	166059447	166459447
DPYSL5	rs1371614	2	27006378	26806378	27206378
ERBB4	rs13390015	2	213270056	213070056	213470056
G6PC2	rs560887	2	169471394	169271394	169671394
GCKR	rs780094	2	27594741	27394741	27794741
GRB14	rs10195252	2	165221337	165021337	165421337
IRS1	rs2943634	2	226776324	226576324	226976324
IRS1	rs2972143	2	226824609	226624609	227024609
IRS1	rs2943645	2	226807424	226607424	227007424
MRPL33	rs3736594	2	27849285	27649285	28049285
YSK4	rs1530559	2	135472099	135272099	135672099
ADCY5	rs11708067	3	124548468	124348468	124748468
AMT	rs11715915	3	49430334	49230334	49630334
CHL1	rs9841287	3	83993	0	283993
IGF2BP2	rs1470579	3	187011774	186811774	187211774
IGF2BP2	rs7651090	3	186996086	186796086	187196086
PPARG	rs1801282	3	12368125	12168125	12568125
PPARG	rs17036328	3	12365484	12165484	12565484
PRICKLE2	rs1471377	3	64228008	64028008	64428008
SLC2A1	rs11920090	3	172200215	172000215	172400215
SYN2	rs308971	3	12091620	11891620	12291620
ACSL1	rs11132255	4	185955721	185755721	186155721
FAM13A1	rs2085600	4	89998932	89798932	90198932
FAM13A1	rs3822072	4	89960292	89760292	90160292
KIAA1546	rs17035311	4	106285742	106085742	106485742
PDGFC	rs4691380	4	157939574	157739574	158139574
PDGFC	rs6822892	4	157954125	157754125	158154125
TET2	rs9884482	4	106301085	106101085	106501085
TET2	rs974801	4	106290513	106090513	106490513
ANKRD55/MAP3K1	rs459193	5	55842508	55642508	56042508
ARL15	rs4865796	5	53308421	53108421	53508421
PCSK1	rs13179048	5	95568482	95368482	95768482
PCSK1	rs4869272	5	95565204	95365204	95765204
ZBED3	rs7708285	5	76461623	76261623	76661623
ZNF354A	rs10058176	5	178029804	177829804	178229804
CDKAL1	rs9368222	6	20794975	20594975	20994975
HLA-C	rs9264681	6	31348850	31148850	31548850
RREB1	rs2714337	6	7185576	6985576	7385576
RREB1	rs17762454	6	7158199	6958199	7358199
RSPO3	rs2745353	6	127494628	127294628	127694628
UHRF1BP1	rs4646949	6	34953427	34753427	35153427
UHRF1BP1	rs6912327	6	34872900	34672900	35072900
ZBTB9	rs211455	6	33436496	33236496	33636496
CNTNAP2	rs1524346	7	146358279	146158279	146558279
DGKB	rs2191349	7	15030834	14830834	15230834
GCK	rs4607517	7	44202193	44002193	44402193
GRB10	rs10248619	7	5071854	4871854	5271854
GRB10	rs6943153	7	50759073	50559073	50959073
HIP1	rs1167800	7	75014132	74814132	75214132
NFE2L3	rs6461919	7	26178707	25978707	26378707
BLK	rs2076821	8	11524261	11324261	11724261
DEFB134	rs3924736	8	11887160	11687160	12087160
MFHAS1	rs408459	8	8743742	8543742	8943742
PPP1R3B	rs4841132	8	9221006	9021006	9421006
PPP1R3B	rs983309	8	9215142	9015142	9415142
PPP1R3B	rs2126259	8	9222556	9022556	9422556
SLC30AB	rs11558471	8	118254914	118054914	118454914
SULF1	rs13272088	8	70656528	70456528	70856528
CDKN2B	rs10811661	9	22124094	21924094	22324094
GLIS3	rs7034200	9	4279050	4079050	4479050
IKBKAP	rs16913693	9	110720180	110520180	110920180
LOC728489	rs3829109	9	138376587	138176587	138576587
ADRA2A	rs10885122	10	113032083	112832083	113232083
PTCHD3	rs1334893	10	27733311	27533311	27933311
SFMBT2	rs2501677	10	6986758	6786758	7186758
TCF7L2	rs7903146	10	114748339	114548339	114948339
TCF7L2	rs12243326	10	114778805	114578805	114978805
ARAP1	rs1160334	11	72110633	71910633	72310633
CREB3L1	rs12280680	11	46257298	46057298	46457298
CRY2	rs11605924	11	45829667	45629667	46029667
FADS1	rs174550	11	61328054	61128054	61528054
KIAA0280	rs7102738	11	72966953	72766953	73166953
LMO1	rs11041816	11	8200374	8000374	8400374
MADD	rs794550	11	61328054	61128054	61528054
MTNR1B	rs10830963	11	92348358	92148358	92548358
OR4S1	rs1483121	11	48289936	48089936	48489936
C12orf12	rs17250840	12	89411249	89211249	89611249
FBXL10	rs10849893	12	120422568	120222568	120622568
GLS2	rs2657879	12	55151605	54951605	55351605
IGF1	rs35747	12	101436688	101236688	101636688
P2RX2	rs10747083	12	131551691	131351691	131751691
KL	rs576674	13	32452302	32252302	32652302
PDX1	rs2293941	13	27389198	27189198	27589198
PDX1	rs11619319	13	27385599	27185599	27585599
SPRY2	rs7981942	13	79521347	79321347	79721347
TUBA3C	rs9552416	13	18209241	18009241	18409241
AKAP6	rs2300835	14	32277273	32077273	32477273
FOXN3	rs8004664	14	89104725	88904725	89304725
WARS	rs3783347	14	99909014	99709014	100109014
A2BP1	rs10500351	16	7244261	7044261	7444261
FTO	rs1421085	16	52358455	52158455	52558455
MAF	rs3813583	16	78312581	78112581	78512581
GIPR	rs2302593	19	50888474	50688474	51088474
PEPD	rs8182584	19	38601550	38401550	38801550
PEPD	rs731839	19	38590905	38390905	38790905
SIX5	rs2014576	19	50960916	50760916	51160916
FOXA2	rs6048205	20	22507601	22307601	22707601
FOXA2	rs6113722	20	22505099	22305099	22705099
MAFB	rs5009525	20	38328330	38128330	38528330
PCSK2	rs890610	20	17325505	17125505	17525505
TOP1	rs6072275	20	39177319	38977319	39377319
BIK	rs747745	22	41833491	41633491	42033491

## Sheet: Table 5
Table 5. Replication of fasting glucose index SNPs for 39 loci discovered in European Metabochip analysis (N=118,881 samples) via transethnic (TE) meta-analysis (TE=26,760 samples)
Index				Build 37 Coordinates		Frequency for Allele 1 (A1)						Effect - Beta (SE)					p value				Heterogeneity		Replication	Effect-Beta (SE) in Models without BMI				p values in Models without BMI						Significance-39 loci
rsID	Primary Trait	Locus for Replication	Gene	Chr	Position	C/NC	EUR	TE Meta	H/L	AA	ASN	EUR	TE Meta	H/L	AA	ASN	TE Meta	H/L	AA	ASN	I2	HetPVal	alpha_0.05	TE Meta	H/L	AA	ASN	TE Meta	H/L	AA	ASN	Category	EUR Reference	BMI	No BMI
rs340874	glucose-adjBMI	glucose.1	PROX1	1	214159256	a/g	0.48	0.67	0.6	0.82	0.62	-0.015 (0.002)	-0.003 (0.005)	-0.004 (0.006)	-0.009 (0.009)	0.076 (0.027)	0.59	0.59	0.32	0.004	69.5	0.02	Yes-ASN only	-0.003 (0.005)	-0.003 (0.007)	-0.009 (0.010)	0.077 (0.032)	0.57	0.69	0.34	0.02	GWAS Known	Scott	----	----
rs780094	glucose-adjBMI	glucose.2	GCKR	2	27741237	a/g	0.39	0.3	0.35	0.19	0.52	-0.029 (0.002)	-0.029 (0.005)	-0.033 (0.007)	-0.016 (0.009)	-0.067 (0.026)	2.4e-08	5.2e-07	0.08	0.01	35.4	0.2	Yes	-0.031 (0.005)	-0.034 (0.007)	-0.022 (0.009)	-0.049 (0.031)	6e-09	2.7e-07	0.02	0.11	GWAS Known	Scott	++--	++--
rs560887	glucose-adjBMI	glucose.3	G6PC2	2	169763148	a/g	0.3	0.14	0.17	0.07	0.03	-0.075 (0.003)	-0.079 (0.007)	-0.086 (0.008)	-0.063 (0.014)	-0.065 (0.077)	1e-29	1.9e-25	7.3e-06	0.39	0	0.48	Yes	-0.079 (0.007)	-0.084 (0.008)	-0.068 (0.014)	-0.074 (0.085)	2.4e-28	9.4e-24	2.3e-06	0.38	GWAS Known	Scott	+++-	+++-
rs11708067	glucose-adjBMI	glucose.4	ADCY5	3	123065778	a/g	0.79	0.78	0.75	0.84	0.97	0.024 (0.003)	0.031 (0.006)	0.021 (0.007)	0.052 (0.010)	-0.254 (0.171)	5.4e-08	0.005	1.1e-07	0.14	67.9	0.02	Yes	0.028 (0.006)	0.017 (0.007)	0.050 (0.010)	-0.082 (0.208)	1.3e-06	0.02	6.8e-07	0.69	GWAS Known	Scott	+-+-	+-+-
rs1280	glucose-adjBMI	glucose.5	SLC2A2	3	170713290	a/g	0.86	0.73	0.84	0.65	0.97	0.031 (0.003)	0.021 (0.006)	0.052 (0.008)	-0.001 (0.007)	0.043 (0.082)	0.00012	7.6e-10	0.88	0.6	87.7	2e-05	Yes	0.020 (0.006)	0.051 (0.009)	-0.002 (0.008)	-0.014 (0.099)	0.00051	4.8e-09	0.77	0.88	GWAS Known	Scott	++--	++--
rs2191349	glucose-adjBMI	glucose.6	DGKB/ TMEM196	7	15064309	a/c	0.53	0.51	0.48	0.57	0.69	0.032 (0.002)	0.017 (0.005)	0.023 (0.006)	0.005 (0.009)	0.003 (0.028)	0.00081	0.00027	0.56	0.92	0	0.42	Yes	0.018 (0.005)	0.024 (0.006)	0.005 (0.010)	0.000 (0.033)	0.00094	0.00031	0.58	1	GWAS Known	Scott	++--	++--
rs2908289	glucose-adjBMI	glucose.7	GCK	7	44223942	a/g	0.16	0.23	0.22	0.26	0.17	0.061 (0.003)	0.049 (0.006)	0.059 (0.008)	0.041 (0.008)	0.004 (0.034)	3.4e-19	2.5e-14	3.1e-07	0.91	33.2	0.21	Yes	0.050 (0.006)	0.060 (0.008)	0.043 (0.008)	-0.010 (0.039)	3.9e-19	2.5e-14	2.4e-07	0.79	GWAS Known	Scott	+++-	+++-
rs730497	glucose-adjBMI	glucose.7	GCK	7	44223721	a/g	0.16	0.19	0.21	0.18	0.17	0.061 (0.003)	0.057 (0.006)	0.061 (0.008)	0.056 (0.009)	0.004 (0.034)	2.8e-22	1.2e-14	1.3e-09	0.91	3.6	0.37	Yes	0.057 (0.006)	0.062 (0.008)	0.056 (0.009)	-0.010 (0.039)	8.8e-22	1.4e-14	2.6e-09	0.79	GWAS Known	Scott	+++-	+++-
rs11558471	glucose-adjBMI	glucose.8	SLC30A8	8	118185733	a/g	0.68	0.77	0.75	0.9	0.57	0.032 (0.002)	0.017 (0.006)	0.018 (0.007)	0.014 (0.012)	-0.004 (0.026)	0.004	0.01	0.27	0.86	31.8	0.22	Yes	0.017 (0.006)	0.018 (0.007)	0.010 (0.012)	-0.002 (0.031)	0.005	0.01	0.4	0.94	GWAS Known	Scott	----	----
rs10814916	glucose-adjBMI	glucose.9	GLIS3	9	4293150	a/c	0.49	0.4	0.43	0.33	0.54	-0.017 (0.002)	-0.015 (0.005)	-0.016 (0.006)	-0.009 (0.008)	-0.066 (0.027)	0.001	0.009	0.25	0.01	33.9	0.21	Yes	-0.012 (0.005)	-0.014 (0.006)	-0.007 (0.008)	-0.032 (0.032)	0.01	0.03	0.38	0.31	GWAS Known	Scott	+---	----
rs7867224	glucose-adjBMI	glucose.9	GLIS3	9	4292152	a/g	0.51	0.6	0.6	0.89	0.48	0.014 (0.002)	0.017 (0.006)	0.013 (0.006)	-0.010 (0.039)	0.070 (0.026)	0.005	0.04	0.81	0.008	57.4	0.07	Yes	0.013 (0.006)	0.011 (0.006)	-0.008 (0.040)	0.037 (0.031)	0.04	0.09	0.85	0.24	GWAS Known	Scott	----	----
rs10885122	glucose-adjBMI	glucose.10	ADRA2A	10	113042093	a/c	0.12	0.44	0.22	0.67	0.1	-0.027 (0.003)	-0.011 (0.006)	-0.013 (0.008)	-0.011 (0.008)	-0.006 (0.043)	0.04	0.12	0.15	0.89	0	0.68	Yes	-0.011 (0.006)	-0.012 (0.008)	-0.013 (0.008)	0.010 (0.050)	0.05	0.16	0.11	0.85	GWAS Known	Scott	----	----
rs11195502	glucose-adjBMI	glucose.10	ADRA2A	10	113039667	a/g	0.09	0.25	0.13	0.34	0.07	-0.036 (0.004)	-0.012 (0.006)	-0.014 (0.010)	-0.012 (0.008)	-0.022 (0.054)	0.04	0.15	0.1	0.68	0	0.62	Yes	-0.013 (0.006)	-0.014 (0.010)	-0.013 (0.008)	-0.031 (0.062)	0.03	0.16	0.1	0.61	GWAS Known	Scott	----	----
rs4506565	glucose-adjBMI	glucose.11	TCF7L2	10	114756041	a/t	0.7	0.64	0.71	0.56	0.93	-0.024 (0.002)	-0.025 (0.005)	-0.030 (0.007)	-0.019 (0.007)	-0.137 (0.060)	3.1e-07	1.9e-05	0.008	0.02	37.1	0.19	Yes	-0.021 (0.005)	-0.026 (0.007)	-0.015 (0.007)	-0.057 (0.068)	3.3e-05	0.00033	0.04	0.4	GWAS Known	Scott	++--	++--
rs7903146	glucose-adjBMI	glucose.11	TCF7L2	10	114758349	a/g	0.28	0.26	0.25	0.28	0.06	0.026 (0.003)	0.024 (0.005)	0.030 (0.007)	0.014 (0.008)	0.136 (0.060)	9.2e-06	2.9e-05	0.08	0.02	49.9	0.11	Yes	0.018 (0.005)	0.024 (0.007)	0.008 (0.008)	0.068 (0.068)	0.001	0.00097	0.33	0.32	GWAS Known	Scott	++--	++--
rs11605924	glucose-adjBMI	glucose.12	CRY2	11	45873091	a/c	0.49	0.63	0.54	0.86	0.81	0.022 (0.002)	0.018 (0.005)	0.017 (0.006)	0.027 (0.011)	-0.066 (0.034)	0.00095	0.006	0.01	0.05	71.6	0.03	Yes	0.017 (0.006)	0.015 (0.006)	0.029 (0.011)	-0.087 (0.041)	0.002	0.02	0.009	0.03	GWAS Known	Scott	+---	----
rs11607883	glucose-adjBMI	glucose.12	CRY2	11	45839709	a/g	0.52	0.37	0.45	0.14	0.18	-0.023 (0.002)	-0.016 (0.005)	-0.017 (0.006)	-0.021 (0.010)	0.085 (0.036)	0.002	0.008	0.05	0.02	66.2	0.03	Yes	-0.016 (0.006)	-0.015 (0.006)	-0.024 (0.011)	0.108 (0.043)	0.004	0.02	0.03	0.01	GWAS Known	Scott	----	----
rs11039182	glucose-adjBMI	glucose.13	MADD	11	47346723	a/g	0.73	0.85	0.82	0.95	0.97	0.023 (0.003)	0.004 (0.007)	0.000 (0.008)	0.021 (0.016)	-0.002 (0.091)	0.55	1	0.18	0.98	0	0.67	No	0.010 (0.008)	0.008 (0.009)	0.020 (0.016)	0.087 (0.104)	0.17	0.37	0.22	0.4	GWAS Known	Scott	----	----
rs174550	glucose-adjBMI	glucose.14	FADS2	11	61571478	a/g	0.66	0.6	0.52	0.91	0.55	0.018 (0.002)	0.029 (0.006)	0.026 (0.007)	0.036 (0.013)	0.039 (0.027)	6.5e-07	0.00012	0.005	0.15	0	0.9	Yes	0.028 (0.006)	0.025 (0.007)	0.040 (0.013)	0.019 (0.032)	3.3e-06	0.00042	0.002	0.55	GWAS Known	Scott	++--	++--
rs174576	glucose-adjBMI	glucose.14	FADS2	11	61603510	a/c	0.35	0.42	0.52	0.28	0.45	-0.019 (0.002)	-0.021 (0.005)	-0.026 (0.007)	-0.011 (0.008)	-0.043 (0.027)	2.8e-05	7.4e-05	0.16	0.11	0	0.4	Yes	-0.021 (0.005)	-0.025 (0.007)	-0.015 (0.008)	-0.020 (0.032)	4.3e-05	0.00026	0.06	0.52	GWAS Known	Scott	++--	++--
rs10830963	glucose-adjBMI	glucose.15	MTNRIB	11	92708710	c/g	0.71	0.81	0.79	0.92	0.59	-0.079 (0.003)	-0.068 (0.006)	-0.062 (0.008)	-0.090 (0.014)	-0.078 (0.026)	7.4e-27	3e-16	4.9e-11	0.003	34.2	0.21	Yes	-0.065 (0.007)	-0.059 (0.008)	-0.091 (0.014)	-0.063 (0.031)	6.2e-23	3.6e-14	6.5e-11	0.04	GWAS Known	Scott	+++-	+++-
rs12440695	glucose-adjBMI	glucose.16	C2CD4A	15	62435156	a/g	0.63	0.65	0.57	0.83	0.71	0.012 (0.002)	0.002 (0.005)	0.004 (0.006)	-0.002 (0.009)	-0.011 (0.028)	0.64	0.5	0.8	0.68	0	0.58	No	0.001 (0.005)	0.002 (0.007)	-0.002 (0.010)	-0.046 (0.033)	0.87	0.7	0.86	0.17	GWAS Known	Scott	----	----
rs4502156	glucose-adjBMI	glucose.16	C2CD4A	15	62383155	a/g	0.55	0.35	0.4	0.26	0.52	0.023 (0.002)	0.012 (0.005)	0.017 (0.007)	0.006 (0.008)	0.008 (0.026)	0.01	0.01	0.45	0.76	0	0.77	Yes	0.008 (0.005)	0.013 (0.007)	0.002 (0.008)	0.002 (0.032)	0.12	0.06	0.84	0.94	GWAS Known	Scott	----	----
rs10811661	glucose-adjBMI	glucose.17	CDKN2B	9	22134094	a/g	0.82	0.86	0.86	0.93	0.56	0.024 (0.003)	0.024 (0.007)	0.021 (0.009)	0.017 (0.014)	0.072 (0.026)	0.00096	0.02	0.21	0.006	19.6	0.29	Yes	0.017 (0.008)	0.018 (0.009)	0.016 (0.014)	0.023 (0.031)	0.02	0.06	0.26	0.47	MetaboChip Known	Scott	+---	----
rs4869272	glucose-adjBMI	glucose.18	PCSK1	5	95539448	a/g	0.69	0.76	0.75	0.78	0.73	0.018 (0.002)	0.020 (0.005)	0.021 (0.007)	0.019 (0.008)	0.032 (0.029)	0.00015	0.004	0.03	0.28	0	0.97	Yes	0.018 (0.006)	0.018 (0.007)	0.016 (0.009)	0.046 (0.035)	0.001	0.02	0.07	0.18	GWAS Known	Scott	+---	+---
rs11619319	glucose-adjBMI	glucose.19	PDX1	13	28487599	a/g	0.77	0.75	0.71	0.83	0.55	-0.020 (0.002)	-0.012 (0.006)	-0.008 (0.007)	-0.017 (0.010)	-0.054 (0.026)	0.02	0.28	0.07	0.04	14.6	0.32	Yes	-0.011 (0.006)	-0.007 (0.007)	-0.017 (0.010)	-0.036 (0.032)	0.05	0.3	0.08	0.26	GWAS Known	Scott	----	----
rs983309	glucose-adjBMI	glucose.20	PPP1R3B	8	9177732	a/c	0.12	0.24	0.21	0.28	0.02	0.026 (0.003)	0.020 (0.006)	0.023 (0.008)	0.017 (0.008)	0.004 (0.104)	0.0003	0.004	0.03	0.97	0	0.96	Yes	0.018 (0.006)	0.023 (0.008)	0.013 (0.008)	0.052 (0.122)	0.002	0.005	0.1	0.67	GWAS Known	Scott	+---	----
rs6943153	glucose-adjBMI	glucose.21	GRB10	7	50791579	a/g	0.34	0.54	0.45	0.68	0.28	0.015 (0.002)	0.009 (0.005)	0.019 (0.006)	-0.004 (0.008)	-0.010 (0.030)	0.06	0.003	0.56	0.74	49.6	0.11	Yes-H/L only	0.009 (0.005)	0.018 (0.006)	-0.003 (0.008)	-0.003 (0.035)	0.07	0.007	0.71	0.92	MetaboChip Known	Scott	----	----
rs11603334	glucose-adjBMI	glucose.22	ARAP1	11	72432985	a/g	0.17	0.07	0.08	0.05	0.05	-0.019 (0.003)	-0.033 (0.009)	-0.030 (0.011)	-0.039 (0.016)	-0.086 (0.067)	0.00035	0.008	0.02	0.2	0	0.69	Yes	-0.031 (0.009)	-0.032 (0.012)	-0.036 (0.017)	0.034 (0.080)	0.00097	0.006	0.04	0.67	GWAS Known	Scott	+---	+---
rs6113722	glucose-adjBMI	glucose.23	FOXA2	20	22557099	a/g	0.04	0.13	0.05	0.16	0.18	-0.035 (0.005)	-0.043 (0.008)	-0.042 (0.014)	-0.040 (0.010)	-0.090 (0.033)	3.2e-08	0.003	4.9e-05	0.007	0	0.55	Yes	-0.038 (0.008)	-0.037 (0.014)	-0.035 (0.010)	-0.102 (0.040)	2.1e-06	0.01	0.00053	0.01	GWAS Known	Scott	+-+-	+-+-
rs16913693	glucose-adjBMI	glucose.24	IKBKAP	9	111680359	a/c	0.97	0.81	0.96	0.77	1	0.043 (0.007)	-0.008 (0.008)	0.010 (0.017)	-0.012 (0.008)	0.334 (0.333)	0.32	0.56	0.15	0.32	0	0.48	No	-0.005 (0.008)	0.010 (0.017)	-0.010 (0.009)	0.122 (0.363)	0.51	0.53	0.27	0.74	MetaboChip Known	Scott	----	----
rs3829109	glucose-adjBMI	glucose.25	DNLZ	9	139256766	a/g	0.29	0.28	0.33	0.17	0.13	-0.017 (0.003)	-0.022 (0.006)	-0.021 (0.007)	-0.026 (0.010)	0.000 (0.040)	6.3e-05	0.002	0.01	0.99	0	0.91	Yes	-0.020 (0.006)	-0.016 (0.007)	-0.026 (0.010)	0.014 (0.047)	0.0005	0.02	0.01	0.76	MetaboChip Known	Scott	+---	+---
rs3783347	glucose-adjBMI	glucose.26	WARS	14	100839261	a/c	0.21	0.11	0.12	0.06	0.1	-0.017 (0.003)	-0.014 (0.008)	-0.023 (0.010)	0.000 (0.014)	0.000 (0.044)	0.07	0.02	1	0.99	0	0.4	Yes-H/L only	-0.014 (0.008)	-0.025 (0.010)	0.004 (0.015)	0.034 (0.053)	0.08	0.01	0.8	0.52	MetaboChip Known	Scott	----	----
rs2302593	glucose-adjBMI	glucose.27	GIPR	19	46196634	c/g	0.5	0.42	0.51	0.28	0.39	0.014 (0.002)	-0.008 (0.005)	-0.013 (0.006)	-0.002 (0.008)	0.019 (0.027)	0.11	0.05	0.81	0.49	0	0.55	Yes-H/L only	-0.010 (0.005)	-0.014 (0.007)	-0.003 (0.008)	-0.025 (0.032)	0.05	0.03	0.73	0.45	MetaboChip Known	Scott	----	----
rs9368222	glucose-adjBMI	glucose.28	CDKAL1	6	20686996	a/c	0.28	0.23	0.23	0.19	0.41	0.014 (0.002)	0.026 (0.006)	0.025 (0.007)	0.025 (0.009)	0.041 (0.026)	2.9e-06	0.00055	0.006	0.11	0	0.94	Yes	0.024 (0.006)	0.026 (0.007)	0.020 (0.009)	0.015 (0.031)	2.6e-05	0.00039	0.03	0.63	MetaboChip Known	Scott	++--	++--
rs10747083	glucose-adjBMI	glucose.29	P2RX2	12	133041618	a/g	0.66	0.74	0.69	0.85	0.83	0.013 (0.002)	0.010 (0.006)	0.010 (0.007)	0.012 (0.011)	-0.017 (0.034)	0.08	0.14	0.28	0.63	0	0.88	No	0.009 (0.006)	0.009 (0.007)	0.010 (0.011)	-0.016 (0.041)	0.12	0.2	0.4	0.7	MetaboChip Known	Scott	----	----
rs6072275	glucose-adjBMI	glucose.30	TOP1	20	39743905	a/g	0.16	0.11	0.12	0.08	0.02	0.016 (0.003)	0.021 (0.008)	0.021 (0.010)	0.019 (0.013)	-0.075 (0.121)	0.006	0.03	0.15	0.54	0	0.53	Yes	0.022 (0.008)	0.024 (0.010)	0.016 (0.013)	-0.049 (0.130)	0.005	0.02	0.24	0.71	MetaboChip Known	Scott	----	----
rs7651090	glucose-adjBMI	glucose.31	IGF2BP2	3	185513392	a/g	0.69	0.59	0.7	0.46	0.7	-0.013 (0.002)	-0.011 (0.005)	-0.011 (0.007)	-0.011 (0.007)	-0.023 (0.029)	0.02	0.1	0.12	0.42	0	0.9	Yes	-0.009 (0.005)	-0.010 (0.007)	-0.008 (0.007)	-0.024 (0.034)	0.07	0.16	0.26	0.48	MetaboChip Known	Scott	----	----
rs576674	glucose-adjBMI	glucose.32	KL	13	33554302	a/g	0.85	0.56	0.68	0.4	0.85	-0.017 (0.003)	-0.019 (0.005)	-0.026 (0.007)	-0.014 (0.007)	0.054 (0.038)	0.00014	0.00013	0.05	0.15	56.4	0.08	Yes	-0.017 (0.005)	-0.027 (0.007)	-0.011 (0.008)	0.068 (0.044)	0.00067	0.00013	0.15	0.13	MetaboChip Known	Scott	++--	++--
rs11715915	glucose-adjBMI	glucose.33	AMT	3	49455330	a/g	0.32	0.22	0.21	0.24	0.08	-0.012 (0.002)	-0.002 (0.006)	-0.007 (0.008)	0.003 (0.008)	0.053 (0.051)	0.73	0.33	0.7	0.3	0	0.56	No	-0.003 (0.006)	-0.008 (0.008)	0.003 (0.008)	0.030 (0.060)	0.59	0.28	0.69	0.62	MetaboChip Known	Scott	----	----
rs17762454	glucose-adjBMI	glucose.34	RREB1	6	7213200	a/g	0.26	0.28	0.33	0.16	0.41	0.012 (0.002)	0.015 (0.005)	0.017 (0.007)	0.012 (0.010)	0.011 (0.027)	0.005	0.01	0.24	0.68	0	0.97	Yes	0.013 (0.006)	0.015 (0.007)	0.008 (0.010)	0.021 (0.033)	0.02	0.03	0.41	0.52	MetaboChip Known	Scott	----	----
rs7708285	glucose-adjBMI	glucose.35	ZBED3	5	76425867	a/g	0.73	0.74	0.69	0.85	0.91	-0.011 (0.003)	-0.003 (0.006)	-0.004 (0.007)	0.003 (0.010)	0.002 (0.060)	0.61	0.57	0.76	0.97	0	0.47	No	-0.005 (0.006)	-0.005 (0.007)	-0.001 (0.011)	-0.037 (0.069)	0.4	0.46	0.94	0.59	MetaboChip Known	Scott	----	----
rs2657879	glucose-adjBMI	glucose.36	GLS2	12	56865338	a/g	0.82	0.83	0.81	0.93	NA	-0.012 (0.003)	-0.005 (0.007)	-0.011 (0.008)	0.016 (0.015)	NA	0.46	0.16	0.29	NA	60.2	0.11	No	-0.006 (0.007)	-0.011 (0.008)	0.013 (0.016)	NA (NA)	0.43	0.18	0.41	NA	MetaboChip Known	Scott	---NA	---NA
rs1371614	glucose-adjBMI	glucose.37	DPYSL5	2	27152874	a/g	0.25	0.36	0.38	0.35	0.16	0.020 (0.004)	0.009 (0.005)	0.021 (0.007)	-0.006 (0.007)	-0.021 (0.036)	0.08	0.002	0.46	0.55	61	0.05	Yes-H/L only	0.011 (0.005)	0.022 (0.007)	-0.006 (0.008)	0.042 (0.044)	0.03	0.00098	0.44	0.34	GWAS Known	Manning	----	-+--
rs12440695	glucose-adjBMI	glucose.38	C2CD4B	15	NA	a/g	0.63	0.65	0.57	0.83	0.71	0.008 (0.003)	0.003 (0.005)	0.004 (0.007)	-0.002 (0.009)	-0.011 (0.028)	0.64	0.5	0.8	0.68	0	0.58	No	0.000 (0.005)	0.003 (0.007)	-0.002 (0.010)	-0.046 (0.033)	0.87	0.7	0.86	0.17	GWAS Known	Dupuis	----	----
rs1483121	glucose-adjBMI	glucose.39	OR4S1	11	48333360	a/g	0.14	0.08	0.09	0.03	0.03	-0.027 (0.005)	0.002 (0.010)	0.008 (0.011)	-0.022 (0.022)	-0.101 (0.220)	0.82	0.45	0.32	0.65	0	0.62	No	-0.005 (0.010)	0.001 (0.011)	-0.033 (0.022)	0.015 (0.228)	0.59	0.93	0.14	0.95	GWAS Known	Manning	----	----
#C,Coding allele ; NC, Noncoding allele; TE, transethnic; SE, standard error; Beta is for an additive genetic model corresponding to the coded (C) allele, shown in units of mmol/l for fasting glucose; Results are shown for models with and without inclusion of BMI as a covariate; rs12440695 was used as a proxy for rs11071657 (r2=0.98)

## Sheet: Table 6
Table 6. Replication of 17 fasting insulin loci discovered in European (N=99,029 samples) Metabochip analysis via transethnic (TE) meta-analysis (TE=22,674 samples)
Index				Build 37 Coordinates		Frequency for Allele 1 (A1)						Effect - Beta (SE)					p value				Heterogeneity		Replication	Effect-Beta (SE) in Models without BMI				p values in Models without BMI						Significance-17 loci
rsID	Primary Trait	Locus for Replication	Gene	Chr	Position	C/NC	EUR	TE Meta	H/L	AA	ASN	EUR	TE Meta	H/L	AA	ASN	TE Meta	H/L	AA	ASN	I2	p value	p value <=0.05	TE Meta	H/L	AA	ASN	TE Meta	H/L	AA	ASN	Category	EUR Reference	BMI	No BMI
rs2820436	insulin-adjBMI	insulin.1	LYPLAL1	1	219640680	a/c	0.33	0.45	0.44	0.48	0.2	-0.013 (0.002)	-0.010 (0.005)	-0.021 (0.008)	-0.002 (0.007)	0.008 (0.034)	0.06	0.008	0.77	0.81	27.5	0.25	No	0.001 (0.006)	-0.006 (0.009)	0.005 (0.008)	-0.021 (0.037)	0.92	0.53	0.53	0.57	GWAS Known	Scott	----	----
rs4846565	insulin-adjBMI	insulin.1	LYPLAL1	1	219722104	a/g	0.33	0.32	0.41	0.09	0.34	-0.013 (0.002)	-0.017 (0.007)	-0.023 (0.008)	-0.007 (0.013)	0.022 (0.028)	0.01	0.005	0.58	0.43	11.5	0.34	Yes	-0.007 (0.008)	-0.005 (0.010)	-0.006 (0.015)	-0.008 (0.031)	0.37	0.59	0.66	0.79	GWAS Known	Scott	----	----
rs780094	insulin-adjBMI	insulin.2	GCKR	2	27741237	a/g	0.39	0.3	0.35	0.19	0.52	-0.029 (0.002)	-0.030 (0.006)	-0.031 (0.008)	-0.029 (0.010)	-0.011 (0.027)	2.3e-07	0.0001	0.002	0.69	0	0.41	Yes	-0.041 (0.007)	-0.038 (0.010)	-0.042 (0.011)	-0.032 (0.030)	2.3e-09	6.9e-05	7.7e-05	0.28	GWAS Known	Scott	+++-	+++-
rs10195252	insulin-adjBMI	insulin.3	GRB14	2	165513091	a/g	0.6	0.49	0.67	0.28	0.89	0.017 (0.002)	0.037 (0.006)	0.041 (0.008)	0.036 (0.008)	-0.044 (0.044)	1.1e-10	8.3e-07	1.6e-05	0.32	19.9	0.29	Yes	0.017 (0.007)	0.021 (0.010)	0.014 (0.009)	-0.028 (0.049)	0.01	0.04	0.14	0.57	GWAS Known	Scott	----	----
rs2943645	insulin-adjBMI	insulin.4	IRS1	2	227099180	a/g	0.63	0.68	0.74	0.63	0.9	0.019 (0.002)	0.016 (0.006)	0.018 (0.009)	0.012 (0.008)	0.062 (0.046)	0.004	0.04	0.1	0.18	0	0.54	Yes	0.006 (0.006)	0.008 (0.011)	0.004 (0.008)	0.034 (0.051)	0.34	0.48	0.67	0.5	MetaboChip Known	Scott	+++-	----
rs2972143	insulin-adjBMI	insulin.4	IRS1	2	227116365	a/g	0.37	0.29	0.25	0.32	0.1	-0.019 (0.002)	-0.012 (0.006)	-0.016 (0.009)	-0.007 (0.008)	-0.058 (0.045)	0.03	0.07	0.39	0.2	0	0.5	Yes	-0.006 (0.007)	-0.008 (0.011)	-0.002 (0.009)	-0.039 (0.050)	0.41	0.46	0.84	0.44	MetaboChip Known	Scott	----	----
rs17036328	insulin-adjBMI	insulin.5	PPARG	3	12390484	a/g	0.86	0.85	0.89	0.83	0.95	0.021 (0.003)	0.022 (0.007)	0.038 (0.012)	0.009 (0.010)	0.036 (0.068)	0.002	0.001	0.36	0.6	44.3	0.15	Yes	0.018 (0.009)	0.036 (0.014)	0.005 (0.011)	0.042 (0.076)	0.03	0.01	0.66	0.58	MetaboChip Known	Scott	++--	----
rs3822072	insulin-adjBMI	insulin.6	FAM13A	4	89741269	a/g	0.48	0.47	0.44	0.51	0.63	0.012 (0.002)	0.012 (0.006)	0.008 (0.008)	0.018 (0.010)	0.024 (0.028)	0.04	0.34	0.07	0.39	0	0.82	Yes	0.005 (0.007)	0.005 (0.010)	0.005 (0.012)	0.034 (0.032)	0.44	0.61	0.64	0.28	MetaboChip Known	Scott	----	----
rs974801	insulin-adjBMI	insulin.7	TET2	4	106071064	a/g	0.62	0.64	0.58	0.72	0.4	-0.014 (0.002)	-0.015 (0.006)	-0.018 (0.008)	-0.009 (0.008)	-0.023 (0.027)	0.006	0.03	0.28	0.39	15.8	0.31	Yes	-0.014 (0.006)	-0.012 (0.009)	-0.014 (0.009)	-0.030 (0.030)	0.02	0.2	0.13	0.31	MetaboChip Known	Scott	----	----
rs9884482	insulin-adjBMI	insulin.7	TET2	4	106081636	a/g	0.61	0.68	0.61	0.88	0.4	-0.014 (0.002)	-0.017 (0.006)	-0.018 (0.008)	-0.013 (0.011)	-0.009 (0.027)	0.007	0.02	0.27	0.73	0	0.75	Yes	-0.014 (0.007)	-0.011 (0.009)	-0.017 (0.013)	-0.023 (0.030)	0.05	0.23	0.17	0.45	MetaboChip Known	Scott	----	----
rs6822892	insulin-adjBMI	insulin.8	PDGFC	4	157734675	a/g	0.68	0.45	0.59	0.27	0.7	0.014 (0.002)	0.009 (0.006)	0.012 (0.008)	0.003 (0.008)	0.009 (0.029)	0.12	0.11	0.71	0.75	0	0.76	No	-0.000 (0.006)	0.006 (0.009)	-0.008 (0.010)	-0.001 (0.033)	0.98	0.49	0.42	0.97	GWAS Known	Scott	----	----
rs4865796	insulin-adjBMI	insulin.9	ARL15	5	53272664	a/g	0.67	0.77	0.79	0.75	0.81	0.015 (0.002)	0.020 (0.006)	0.016 (0.009)	0.024 (0.008)	0.006 (0.036)	0.00089	0.1	0.005	0.86	0	0.8	Yes	0.015 (0.007)	0.003 (0.011)	0.026 (0.010)	-0.051 (0.040)	0.04	0.81	0.007	0.19	MetaboChip Known	Scott	+---	----
rs459193	insulin-adjBMI	insulin.10	ANKRD55/MAP3K1	5	55806751	a/g	0.27	0.36	0.27	0.42	0.52	-0.015 (0.002)	-0.022 (0.006)	-0.025 (0.009)	-0.022 (0.008)	-0.040 (0.026)	3.9e-05	0.003	0.004	0.13	18.5	0.3	Yes	-0.017 (0.006)	-0.018 (0.010)	-0.019 (0.008)	-0.032 (0.029)	0.006	0.09	0.02	0.28	MetaboChip Known	Scott	+---	----
rs6912327	insulin-adjBMI	insulin.11	UHRF1BP1	6	34764922	a/g	0.8	0.51	0.69	0.35	NA	0.016 (0.003)	0.001 (0.006)	0.004 (0.008)	-0.004 (0.008)	NA	0.83	0.62	0.58	NA	59.7	0.08	No	-0.005 (0.007)	-0.002 (0.010)	-0.011 (0.009)	NA (NA)	0.46	0.85	0.22	NA	GWAS Known	Scott	---NA	---NA
rs2745353	insulin-adjBMI	insulin.12	RSPO3	6	127452935	a/g	0.51	0.59	0.58	0.6	0.61	0.011 (0.002)	0.011 (0.005)	0.016 (0.008)	0.010 (0.008)	-0.039 (0.027)	0.03	0.03	0.21	0.15	27.6	0.25	Yes	0.004 (0.006)	0.010 (0.009)	0.002 (0.008)	-0.045 (0.030)	0.56	0.27	0.79	0.13	MetaboChip Known	Scott	----	----
rs1167800	insulin-adjBMI	insulin.13	HIP1	7	75176196	a/g	0.54	0.73	0.67	0.84	0.69	0.011 (0.002)	0.011 (0.006)	0.018 (0.008)	0.009 (0.010)	-0.004 (0.028)	0.08	0.03	0.37	0.9	57.3	0.07	Yes-H/L only	0.015 (0.007)	0.025 (0.010)	0.010 (0.012)	-0.019 (0.031)	0.04	0.01	0.41	0.54	MetaboChip Known	Scott	----	----
rs983309	insulin-adjBMI	insulin.14	PPP1R3B	8	9177732	a/c	0.13	0.25	0.21	0.28	0.02	0.022 (0.003)	0.026 (0.006)	0.026 (0.010)	0.024 (0.008)	-0.082 (0.103)	1.6e-05	0.007	0.004	0.43	69.5	0.02	Yes	0.021 (0.007)	0.029 (0.012)	0.014 (0.009)	-0.017 (0.114)	0.003	0.01	0.13	0.88	GWAS Known	Scott	+---	+---
rs2126259	insulin-adjBMI	insulin.14	PPP1R3B	8	9185146	a/g	0.11	0.19	0.22	0.16	0.02	0.024 (0.003)	0.028 (0.007)	0.025 (0.009)	0.028 (0.010)	-0.072 (0.108)	4.2e-05	0.008	0.005	0.5	18.4	0.3	Yes	0.025 (0.008)	0.032 (0.011)	0.017 (0.011)	-0.055 (0.120)	0.001	0.004	0.12	0.65	GWAS Known	Scott	+---	+---
rs7903146	insulin-adjBMI	insulin.15	TCF7L2	10	114758349	a/g	0.27	0.27	0.25	0.28	0.08	-0.013 (0.002)	-0.019 (0.006)	-0.014 (0.009)	-0.022 (0.008)	0.023 (0.057)	0.001	0.12	0.007	0.69	0	0.51	Yes	-0.035 (0.007)	-0.036 (0.011)	-0.035 (0.009)	-0.009 (0.063)	3.8e-07	0.0007	0.00014	0.89	GWAS Known	Scott	+---	+++-
rs35767	insulin-adjBMI	insulin.16	IGF1	12	102875569	a/g	0.18	0.35	0.24	0.44	0.34	-0.003 (0.003)	-0.004 (0.006)	-0.013 (0.009)	0.003 (0.007)	-0.040 (0.028)	0.43	0.16	0.71	0.16	21	0.28	No	-0.004 (0.006)	-0.014 (0.011)	0.006 (0.008)	-0.050 (0.032)	0.58	0.18	0.48	0.11	GWAS Known	Scott	----	----
rs860598	insulin-adjBMI	insulin.16	IGF1	12	102898446	a/g	0.83	0.58	0.74	0.44	0.68	0.005 (0.003)	-0.005 (0.006)	0.005 (0.009)	-0.014 (0.008)	0.022 (0.029)	0.33	0.57	0.06	0.45	25.1	0.26	No	-0.004 (0.006)	0.009 (0.010)	-0.013 (0.008)	0.032 (0.032)	0.58	0.4	0.11	0.32	GWAS Known	Scott	----	----
rs731839	insulin-adjBMI	insulin.17	PEPD	19	33899065	a/g	0.66	0.61	0.61	0.63	0.48	-0.015 (0.002)	-0.012 (0.005)	-0.016 (0.008)	-0.003 (0.008)	-0.037 (0.026)	0.03	0.04	0.71	0.16	30	0.23	Yes	-0.013 (0.006)	-0.021 (0.009)	-0.005 (0.008)	-0.035 (0.029)	0.03	0.02	0.56	0.24	MetaboChip Known	Scott	----	----
#C,Coding allele; NC, Noncoding allele; TE, transethnic; SE, standard error; Beta is for an additive genetic model corresponding to the coded (C) allele, shown in units of natural log-transformed pmol/l; Results are shown for models with and without inclusion of BMI as a covariate.

## Sheet: Table 7
Table 7. Bioinformatic functional annotation for most significant SNPs
Locus	Lead SNP	Predicted fSNP(s)	Max LD	ChIPseq - epigenome mark	DHS - open chromatin	Bound Protein	Build 37 coordinates for predicted element/relevent exon	locus eQTL	Predicted Gene Target	SPANR misregulated splicing (|ΔΨ|>5%)	Coding (PolyPhen2)				Citation for Laboratory Functional Followup
Transethnic Finemapping/Lead SNPs
1q32.3-PROX1	rs10494973	rs10494973	same	pancreas enhancer	moderate	FOXA1, EP300, NFIC, TEAD4, HNF4G, RXRA, CEBPB, 4 more	chr1:214131251-214132562		PROX1	…	intronic				…
2p23.3-GCKR	rs1260326	rs1260326	same	…	…	…	chr2:GCKR:+:NM_001486:Exon15	GCKR, NRBP1, KRTCAP3, AC074117.0, SNX17, FNDC4,EIF2B4, ATRAID, CAD-Adipose,Blood, lumphoblastoid, thyroid, lung, esophagus, pituitary, muscle	GCKR	yes	missense (benign)				Lyssenko,V., Nagorny,C.L., Erdos,M.R., Wierup,N., Jonsson,A., Spegel,P., Bugliani,M., Saxena,R., Fex,M., Pulizzi,N. et al. (2009) Common variant in MTNR1B associated with increased risk of type 2 diabetes and impaired early insulin secretion. Nat. Genet., 41, 82-88
		rs1260328, rs1260327	AMR-0.53, AFR-0.35	Pancreatic Islets enhancer, promoter	strong	POLR2A, FOXA1, FOXA2, CTCF, SIN3AK20, MAX, ATF1, plus 67 more	chr2:27711388-27713530		strongest biological candidate- GCKR	…	intergenic				…
		rs780101, rs35886281, rs780100, rs10182937, rs2303370, rs1647267	AMR-0.51, AFR-0.60	Pancreas intergenic enhancer	strong	CTCF, TCF7L2, NFIC, POLR2A, TAF1, CEBPB, MAX, plus 79 more	chr2:27649913-27653546		strongest biological candidate- GCKR	…	intergenic				…
		rs780112	AMR-0.44, AFR-0.24	Pancreatic Islets enhancer, promoter	strong	CTCF, POLR2A, MYC, RAD21, TAF1, SIN3A, MAX, plus 3 more	chr2:27665195-27666559		strongest biological candidate- GCKR	…	intronic				…
		rs7563162	AMR-0.43, AFR-0.21	Pancreatic Islets/pancreas enhancer	strong	POLR2A, CTCF, FOXA1, FOXA2, TCF7L2, YY1, RAD21, plus 78 more	chr2:27630951-27633322		strongest biological candidate- GCKR	…	intergenic				…
		rs4582	AMR-0.42, AFR-0.21	Pancreatic Islets/pancreas enhancer	strong	POLR2A, CTCF, FOXA1, FOXA2, YY1, GATA2, JUND, MAX plus 84 more	chr2:27601091-27605178		strongest biological candidate- GCKR	…	intergenic				…
		rs6547521, rs11693052	AMR-0.25, AFR-0.39	Pancreas enhancer	strong	POLR2A, CTCF, TCF7L2, YY1, EZH2, E2F1, MYC, plus 49 more	chr2:27484146-27488687		strongest biological candidate- GCKR	…	intronic				…
2q31.1-G6PC2	rs560887	rs560887	same	Pancreatic Islets enhancer	weak	…	NM_021176:Exon4	G6PC2-Adipose, Breast, Lung, Skin, Nerve, Stomach, Thyroid, Whole Blood	G6PC2	yes	intronic				Baerenwald,D.A., Bonnefond,A., Bouatia-Naji,N., Flemming,B.P., Umunakwe,O.C., Oeser,J.K., Pound,L.D., Conley,N.L., Cauchi,S., Lobbens,S. et al. (2013) Multiple functional polymorphisms in the G6PC2 gene contribute to the association with higher fasting plasma glucose levels. Diabetologia, 56, 1306-1316
3q21.1-ADCY5	rs11708067	rs11708067, rs11708903	same	Pancreas enhancer	strong	CTCF, GATA1, ELF1, EGR1, RAD21, ZZZ3	chr3:123064415-123066130	SEC22A-Adipose, Heart, Esophagus, Lung, Nerve; ADCY5-Heart	ADCY5	…	intronic
		rs7614016,rs7613951	AMR-0.95, AFR-0.6	Pancreas enhancer	weak	FOS, NR3C1, ESR1	chr3:123069437-123074092			…	intronic
		rs34642857	AMR-0.7, AFR<0.2	Pancreas enhancer	strong	CRCF, YY1, FOXP2, GATA2, GATA3, PAX5, TCF12, plus 8 more	chr3:123046776-123051553			…	intronic
		rs35606005, rs11715633, rs10934647, rs17361324	AMR-0.5, AFR<0.2	Pancreas promoter/enhancer	strong	CTCF, FOXA1, GATA3, ZNF217, ESR1, TEAD4, RAD21, plus 12 more	chr3:123127376-123149915			…	intergenic
3q23.2 SLC2A2	rs1604038	rs7635470, rs10653660, rs7635100, rs1905504, rs1905505, rs1905506, rs11709140	AMR-0.98, AFR-0.97	pancreatic islet/pancreas enhancer	moderate	EP300, TCF12, POSL2, JUND, FOXA1, MAFK, CEBPB, GATA3 etc.	chr3:170694299-170697023		SLC2A2	…	intronic
		rs7356034	AMR-0.96, AFR-0.40	…	…	…	NM_000340:Exon3, NM_001278659:Exon3		SLC2A2	yes	intronic
		rs8192675	AMR-0.96, AFR-0.45	…	…	…	NM_000340:Exon5, NM_001278658:Exon4, NM_001278659:Exon4		SLC2A2	yes	intronic
		rs5396, rs6806926, rs3081362, rs200620667, rs2129019, rs7638998, rs55641619, rs7646014	AMR-0.8, AFR-0.79	pancreatic islet/pancreas enhancer	weak	POLR2A, FOXA1, FOXA2, SPI1, SIN3AK20, etc.	chr3:170739916-170745052		SLC2A2	…	intronic
		rs2271998	AMR-0.45, AFR-0.42	pancreatic islet/pancreas enhancer	moderate	RBBP5, CTCF, EZH2	NM_020390:Exon2		SLC2A2, EIF5A2	yes	intronic
		rs5406	AMR-0.46, AFR-0.23	…	…	…	NM_001278658:Exon6, NM_000340:Exon7		SLC2A2	yes	intronic
		rs3138708	AMR-0.46, AFR-0.33	…	…	…	NM_001278658:Exon3		SLC2A2	yes	intronic
		rs5402	AMR-0.45, AFR-0.34	…	…	…	NM_001278658:Exon3		SLC2A2	yes	intronic
		rs10513689	AMR-0.46, AFR-0.24	…	…	…	NM_001278658:Exon3		SLC2A2	yes	intronic
		rs5400	AMR-0.46, AFR-0.34	…	…	…	NM_000340:Exon3		SLC2A2	yes	missense (benign)
		rs11917504	AMR-0.42, AFR-0.47	…	…	…	NM_000340:Exon2, NM_001278658:Exon2, NM_001278659:Exon2		SLC2A2	yes	intronic
		rs66683764, rs61169219	AMR-0.44, AFR-0.36	pancreatic islet/pancreas enhancer	strong	FOXA1, FOXA2, GATA3, TCF12, TCF7L2, MAFK, TEAD4, plus 42 more	chr3:170719063-170721072		SLC2A2	…	intronic
		rs2271998	AMR-0.45, AFR-0.42	pancreatic islet/pancreas enhancer	moderate	POLR2A, CTCF, YY1, TCF7L2, MAX, JUND, ELF1, plus 57 more	chr3:170623732-170627439		SLC2A2	…	intronic
		rs12487589, rs12487486, rs11924648, rs11920090, rs11923694	AMR-0.44, AFR-0.45	pancreatic islet/pancreas enhancer	strong	POLR2A, FOXA1, FOXA2, GATA2, ARID3A, TCF7L2, JUND, plus 23 more	chr3:170716295-170718658		SLC2A2	…	intronic
		rs146967034, rs57966513	AMR-0.34, AFR-0.26	pancreatic islet/pancreas enhancer	strong	POLR2A, GATA2, EP300, HNF4G, RCOR1, TAF1, TBP, plus 4 more	chr3:170745784-170747254		SLC2A2	…	intergenic
7p21.2-DGKB	rs62448618	rs147594496, rs7798124, rs7798360, rs7781710, rs2358159, rs2215381, rs2215382	AMR-0.90, AFR<0.2	Pancreatic islets/pancreas enhancer	strong	CTCF, FOXA2, FOXA1, YY1, ZNF143, SMC3, RAD21, plus 8 more	chr7:15054896-15056073	…	DGKB	…	intergenic
7p13-GCK	rs2908286	rs730497, rs2908289	AMR-0.91, AFR-0.85	Pancreatic islet enhancer	moderate	POLR2A, CTCF, TCF7L2, TFAP2A, MYC, FOS, FOSL2, plus 15 more	chr7:44223138-44225234	GCK-Thyroid; DBNL-whole blood	GCK	…	intronic
		rs2971670, rs1799884	AMR-0.96, AFR-0.96	Pancreatic islet promoter	strong	MAFF, MAFK, ELF1	chr7:44226216-44229556		GCK	…	intergenic
		rs198469,rs1004558	AMR-0.52, AFR-0.45	Pancreatic islet enhancer	strong	POLR2A, CTCF, FOXA1, YY1, PHF8, MYC, GABPA, ELF1, plus 62 more	chr7:44240297-44242982		GCK	…	intronic
		rs2075066	AMR-0.47, AFR-0.25	Pancreatic islet enhancer	strong	POLR2A, ZNF217, GATA3, MYC, EGR1, MAX, TAF7 plus 4 more	chr7:44262563-44266493		GCK	…	intronic
9p24.2-GLIS3	rs10974438	rs7852293,rs10974444	AMR-0.23, AFR-0.50	Pancreatic islets/pancreas promoter	strong	POL2RA, CTCF, JUND,FOSL2,CEBPB, E2F1, EZH2, plus 41 more	chr9:4296901-4300593	GLIS3-Whole blood	GLIS3	…	intronic/intergenic
		rs4111491	AMR-0.23, AFR-0.20	Pancreas intronic enhancer	strong	POLR2A, FOSL2, JUN, EP300, JUND,FOS,CEBPB, plus 2 more	chr9:4261339-4264428		GLIS3	…	intronic
11q12.2-FADS2	rs174547	rs174547	same	…	…	…	NM_013402:Exon9, NM_013402:Exon10	FADS1/FADS2/TMEM258/C11orf10 in pancreas, heart, brain, fibroblasts, colon, esophagus,stomach, lung, thyroid , skin, blood	FADS1	yes	intronic
		rs174549	AFR-0.89	…	…	…	NM_013402:Exon8		FADS1	yes	intronic
		rs174550	AFR-0.97	…	…	…	NM_013402:Exon8		FADS1	yes	intronic
		rs174555	AFR-0.86	…	…	…	NM_013402:Exon3		FADS1	yes	intronic
		rs174556	AFR-0.86	…	…	…	NM_013402:Exon2		FADS1	yes	intronic
		rs174579	AFR-0.63	…	…	…	NM_001281501:Exon2, NM_001281502:Exon5		FADS2	yes	intronic
		rs3834458, rs174570, rs174572	AMR-0.96	Pancreatic islets/pancreas enhancer/promoter	strong	POLR2A, CTCF, YY1, GATA2, SREBP1, RUNX3, CEBPB, plus 53 more	chr11:61594713-61598659		FADS1/FADS2	…	intronic
		rs174561, rs174562	AMR-0.93	Pancreatic islets/pancreas enhancer/promoter	strong	POLR2A, CTCF, YY1, FOXA1, MAZ, MAX, SREBP1, CEBPB, NRF1, CHD1,TAF1, plus 89 more	chr11:61582274-61585198		FADS1/FADS2	…	intronic
		rs174538	AMR-0.90	Pancreatic islets/pancreas enhancer/promoter	strong	POLR2A, CTCF, YY1, MAX, PML, MYC, CHD1,plus 74 more	chr11:61559206-61561434		FADS1/FADS2	…	intergenic/ intronic
		rs174589	0.33-AMR, 0.63-AFR	…	…	…	NM_001281501, NM_001281502, NM_004265:Exon5		FADS1/FADS2	yes	intronic
11q14.3-MTNR1B	rs10830963	rs10830963	same	Pancreatic islet/pancreas/brain intronic enhancer	moderate	FOXA1, FOXA2	chr11:92708029-92713257		MTNR1B	…	intronic
12q23.2-IGF1	rs10860845	rs4764863	AMR-0.94, AFR-0.74	Pancreatic islets/pancreas enhancer/promoter	strong	POLR2A, CTCF, YY1, FOXA1, RBBP5, NR2C2, BRCA1, plus 80 more	chr12:102508232-102515463	Pancreas, skin, nerve, muscle, heart, esophagus, artery-CCDC53; lymphocytes-PARPBP	strongest biological candidate-IGF1	…	intronic
		rs34097393	AMR-0.40, AFR-0.35	Pancreatic islets/pancreas enhancer/promoter	strong	POLR2A FOXA1, FOXA2, YY1, MAX, BHLHE40, USF1, plus 21 more	chr12:102797394-102800804		strongest biological candidate-IGF1	…	intronic
Secondary independent signals
2q31.1-G6PC2	rs477224	rs477224, rs512488	same	pancreatic islet enhancer	…	RCOR1, ATF1	chr2:169750209-169750804	Adipose, breast, skin, thyroid- G6PC2	G6PC2	…	intergenic
7p13-GCK	rs2908290	rs2971677	AFR-0.23, AMR 0.26	pancreatic islet enhancer	…	…	NM_000162:Exon3, NM_033508:Exon4, NM_033507:Exon3	…	GCK	…	intronic
Population specific signal
2q31.1-G6PC2	rs77719485	rs77719485	same	Pancreas enhancer	strong	…	chr2:169763379-169763924, NM_021176:Exon4	…	G6PC2	yes	intronic
Metabochip-wide novel signals
SLC17A2	rs75862513	rs75862513, rs116189410	same	pancreatic islet promoter	strong	POLR2A, FOXA1, FOXA2, TCF7L2, HNF4G, EP300, TEAD4, plus 15 more	chr6:25926937-25929584	…	SLC17A2	…	intronic
		rs375346960		pancreatic islet enhancer	strong	POLR2A, YY1,CTCF, ELF1,TCF712, FOXP2, SPI1, plus 71 more	chr6:25961415-25964494		TRIM38	…	intergenic/intronic
		rs61735217, rs79666475	AFR-0.80	pancreatic islet enhancer	strong	POLR2A, CTCF, YY1,TCF12, FOXA1, GATA3, ATF1, plus over 100 more	chr6:26019919-26022509		HIST1H4A	…	intergenic
		rs114493372	AFR-0.80	pancreatic islet enhancer	strong	POLR2A, YY1, CTCF, FOXA2, ARID3A, GATA1, TCF7L2 plus over 100 more	chr6:26025240-26028111		HIST1H4B	…	intergenic
		rs12111009	AFR-0.35	pancreatic islet/pancreas enhancer	strong	POLR2A, YY1, CTCF, FOXA1,TAF7, GATA2, TCF7L2 plus over 100 more	chr6:26053956-26057504		HIST1H1C	…	intergenic
		rs80057818	AFR-0.80	pancreatic islet/pancreas enhancer	strong	POLR2A, YY1, CTCF, FOXA1,TAF7, ARID3A, TCF7L2 plus over 100 more	chr6:26121963-26126524		HIST1H2AC, HISTH2BC	…	intergenic

## Sheet: Table 8
Table 8. Most Significant Variants from Metabochip-wide Analysis Outside of Fine-mapping Regions.
		Build 37			Frequency					Effect-Beta (SE)					P-value
Region	Most Significant PAGE SNP	Chr	Position	C/NC	TE	AA	HA	AI	ASN	TE	AA	HA	AI	ASN	TE	AA	HA	AI	ASN
Fasting Insulin
SLC17A2	rs75862513	6	25928251	a/g	0.0088	NA	0.001	0.0012	0.0376	-0.231 (0.042)	NA	-0.285 (0.048)	-0.565 (0.619)	-0.025 (0.091)	4.293e-08	NA	2.245e-09	0.3613	0.7838
GRB14	rs13389219	2	165528876	a/g	0.5109	0.7152	0.3224	0.3826	0.1062	-0.038 (0.006)	-0.037 (0.008)	-0.042 (0.008)	0.035 (0.039)	0.044 (0.044)	3.993e-11	7.397e-06	4.985e-07	0.365	0.315
PPP1R3B	rs6984305	8	9178268	a/t	0.803	0.7959	0.8085	0.8216	0.9813	-0.035 (0.007)	-0.033 (0.009)	-0.033 (0.010)	-0.151 (0.048)	0.096 (0.105)	1.561e-07	0.0003789	0.0006595	0.001464	0.3585
Fasting Glucose
FOXA2	rs6113722	20	22557099	a/g	0.1251	0.1551	0.0532	0.0536	0.1806	-0.043 (0.008)	-0.040 (0.010)	-0.043 (0.014)	-0.035 (0.080)	-0.090 (0.033)	3.239e-08	4.902e-05	0.002914	0.6618	0.006839
#C,Coding allele ; NC, Noncoding allele; effects for fasting glucose in units mmol/l ; effects for fasting insulin in units of natural log transformed pmol/l
